# Supplementary material for: Global Adam17 Deficiency Preserves Renal Function and Modulates Integrated Pathogenic Responses in Experimental Diabetic Kidney Disease
Source: Int J Mol Sci. 2026 Jul 9;27(14):6136. doi: 10.3390/ijms27146136 (PMC13410776; doi:10.3390/ijms27146136)
Supplement: Supplementary file 1 [file ijms-27-06136-s001.zip]

Archive with 1 entries (1 files):
- ijms-4340936-supplementary.pdf
